# Supplementary material for: Evaluation of Flu Vaccination Coverage among Healthcare Workers during a 3 Years’ Study Period and Attitude towards Influenza and Potential COVID-19 Vaccination in the Context of the Pandemic
Source: Vaccines (Basel). 2021 Jul 9;9(7):769. doi: 10.3390/vaccines9070769 (PMC8310181; doi:10.3390/vaccines9070769)
Supplement: Supplementary file 1 [file vaccines-09-00769-s001.zip]

Archive with 1 entries (1 files):
- vaccines-1277088-supplementary.pdf
